# Supplementary material for: Crystal Structure of the N-Acetylmannosamine Kinase Domain of GNE
Source: PLoS One. 2009 Oct 20;4(10):e7165. doi: 10.1371/journal.pone.0007165 (PMC2742894; doi:10.1371/journal.pone.0007165)
Supplement: Datapack S1 — Standalone iSee datapack - contains the enhanced version of this article for use offline. This file can be opened using free software available for download at http://www.molsoft.com/icm_browser.html. (ICB) [file pone.0007165.s001.icb]

Archive with 1 entries (1 files):
- pone.0007165.icb
